# Supplementary material for: Efficacy of Oncolytic Virus VV-GMCSF-Lact Against Immunocompetent Glioma
Source: Cells. 2025 Oct 17;14(20):1619. doi: 10.3390/cells14201619 (PMC12562511; doi:10.3390/cells14201619)
Supplement: Supplementary file 1 [file cells-14-01619-s001.zip]

Archive with 1 entries (1 files):
- cells-3841077-supplementary.pdf
